# Supplementary material for: Feasibility and Form Factor Validation of Reflective Shoulder-Mounted Pulse Oximeter in Patients with Suspected Sleep Apnea
Source: Sensors (Basel). 2026 Feb 15;26(4):1276. doi: 10.3390/s26041276 (PMC12944660; doi:10.3390/s26041276)
Supplement: Supplementary file 1 [file sensors-26-01276-s001.zip]

Archive with 1 entries (1 files):
- sensors-4077504-supplementary.pdf
